# Supplementary material for: BES1 is activated by EMS1-TPD1-SERK1/2-mediated signaling to control tapetum development in Arabidopsis thaliana
Source: Nat Commun. 2019 Sep 13;10:4164. doi: 10.1038/s41467-019-12118-4 (PMC6744560; doi:10.1038/s41467-019-12118-4)
Supplement: Supplementary file 4 — Source Data [file 41467_2019_12118_MOESM4_ESM.xlsx]

## Sheet: Fig.3
Figure 3g _ qPCR analysis.
		Raw Ct values.
				ACT2	A6	A9	AMS	ATA7	DYT1	MS1	MS2	MYB103	TDF1
		Col-0	Repeat 1	17.9306	19.9445	23.6617	22.8969	18.6792	26.8775	25.6113	23.4755	28.8585	26.8489
			Repeat 2	17.9161	19.9266	23.9961	22.9543	18.694	26.7788	25.6325	23.4989	28.8596	26.914
			Repeat 3	17.9036	19.9271	23.9805	22.8915	18.719	26.7915	25.6158	23.4137	28.9411	26.8175
		qui-1	Repeat 1	19.2911	26.5969	30.9277	28.7851	30.9224	31.4368	31.8678	31.922	34.0557	32.4098
			Repeat 2	19.2474	26.2941	32.4068	28.942	31.0619	31.0552	31.8898	31.5961	33.9209	32.1803
			Repeat 3	19.2648	26.2707	32.2966	28.9695	30.7357	31.0813	31.8253	31.1769	34.2363	32.8016
		Expression levels normalized relative to ACT2 and Col-0 control.
				A6	A9	AMS	ATA7	DYT1	MS1	MS2	MYB103	TDF1
		Col-0	Repeat 1	1.00143	1.17411	1.02184	1.02243	0.967451	1.01567	1.00068	1.02932	1.01754
			Repeat 2	1.00382	0.921887	0.972188	1.00192	1.02563	0.990817	0.974786	1.01833	0.962928
			Repeat 3	0.994771	0.923875	1.00662	0.976185	1.00781	0.993696	1.02517	0.954032	1.0206
		qui-1	Repeat 1	0.0255604	0.0195865	0.044297	0.000541532	0.105362	0.0341105	0.00736541	0.072041	0.0553438
			Repeat 2	0.030592	0.00681696	0.0385499	0.000476971	0.133173	0.0325936	0.00895689	0.0767418	0.0629538
			Repeat 3	0.031469	0.00744737	0.0382816	0.000605225	0.132375	0.0344975	0.0121222	0.0624206	0.0414231
		Mean relative expression, standard deviations, and statistical analyses.
		Mean	Col-0	1.00001	1.00662	1.00022	1.00018	1.0003	1.00006	1.00021	1.00056	1.00036
			qui-1	0.0292071	0.0112836	0.0403762	0.000541243	0.123637	0.0337339	0.00948151	0.0704011	0.0532403
		S. D.	Col-0	0.00382862	0.118433	0.0207706	0.0189213	0.0243387	0.0110997	0.0205731	0.0332043	0.0264944
			qui-1	0.00260336	0.00587668	0.00277462	5.23597e-05	0.0129261	0.000821636	0.00197708	0.00596049	0.00891483
		T.TEST	P value	7.09313e-09	0.00689636	0.000185493	0.000179071	2.12199e-05	6.05538e-05	0.000190739	0.000447038	0.000106427

## Sheet: Fig.5
Figure 5e _ qPCR analysis.
		Raw Ct values.
				ACT2	A6	A9	ATA7	DYT1
		Col-0	Repeat1	17.2978	21.777	21.9362	20.8496	29.3267
			Repeat2	17.4112	21.8681	21.9559	20.9088	29.2253
			Repeat3	17.3169	21.9451	21.9205	20.899	28.9906
		qui-1	Repeat1	18.9696	27.8193	29.6245	28.4587	32.914
			Repeat2	18.8944	27.7068	29.5865	31.4706	32.7829
			Repeat3	18.9391	27.8428	29.6827	31.5886	32.9328
		tpd1	Repeat1	17.2306	24.65	25.2837	29.3356	31.5986
			Repeat2	17.2983	24.5044	25.324	29.1449	31.4022
			Repeat3	17.2696	24.4639	25.2164	29.2561	31.2602
		serk1/2	Repeat1	17.1549	25.9136	26.9311	30.1691	31.8568
			Repeat2	17.0941	25.9178	26.8335	30.5992	31.2742
			Repeat3	17.1866	25.8245	26.8829	30.7117	31.3728
		Ler	Repeat1	20.5043	20.5735	23.9234	19.1498	25.7945
			Repeat2	20.5083	20.5801	23.9231	19.2293	25.7162
			Repeat3	20.6281	20.562	23.8845	19.2462	25.6983
		ems1	Repeat1	21.3099	23.9602	28.686	28.2979	30.8326
			Repeat2	21.2697	23.9267	28.9404	28.4666	30.756
			Repeat3	21.132	23.9773	28.4476	28.6676	29.9406
		Expression levels normalized relative to ACT2 and Col-0 or Ler (for ems1) control.
				A6	A9	ATA7	DYT1
		Col-0	Repeat1	1.02972	0.97075	0.994531	0.876617
			Repeat2	1.04577	1.03592	1.0326	1.01738
			Repeat3	0.928635	0.994415	0.973759	1.12127
		qui-1	Repeat1	0.0497807	0.014996	0.0162288	0.232366
			Repeat2	0.0510878	0.0146144	0.00190982	0.241549
			Repeat3	0.0479528	0.0141015	0.00181516	0.224557
		tpd1	Repeat1	0.134158	0.0910248	0.0026474	0.17324
			Repeat2	0.155545	0.0927759	0.0031668	0.208051
			Repeat3	0.156812	0.0979857	0.0028741	0.225035
		serk1/2	Repeat1	0.0530226	0.0275709	0.00140969	0.137448
			Repeat2	0.0506862	0.0282856	0.00100315	0.197348
			Repeat3	0.0576525	0.0291435	0.000989332	0.196512
		Ler	Repeat1	0.969804	0.962151	1.01116	0.932568
			Repeat2	0.968113	0.965041	0.959639	0.987289
			Repeat3	1.0651	1.07699	1.03056	1.08611
		ems1	Repeat1	0.162062	0.0619535	0.00311518	0.0496082
			Repeat2	0.161313	0.0505091	0.00269513	0.050876
			Repeat3	0.14158	0.0646086	0.00213136	0.0813834
		Mean relative expression and standard deviations.
				A6	A9	ATA7	DYT1
		Mean	Col-0	1.00137	1.00036	1.0003	1.00509
			qui-1	0.0496071	0.0145706	0.00665126	0.232824
			tpd1	0.148838	0.0939288	0.0028961	0.202109
			serk1/2	0.0537871	0.0283333	0.00113406	0.177103
			Ler	1.00101	1.00139	1.00045	1.00199
			ems1	0.154985	0.0590237	0.00264722	0.0606225
		S. D.	Col-0	0.0518509	0.0269345	0.0243632	0.100255
			qui-1	0.00128573	0.00036649	0.00677246	0.00694464
			tpd1	0.0103937	0.0029564	0.000212617	0.0215586
			serk1/2	0.00289491	0.000642889	0.000194981	0.0280418
			Ler	0.045326	0.0534665	0.0299259	0.0635409
			ems1	0.00948348	0.00611757	0.000403068	0.0146893
		P-values from One-way ANOVA followed by LSD post hoc test (Confidence 0.95).
				A6	A9	ATA7	DYT1
		Col-0	qui-1	3.62201e-13	3.76798e-14	2.00567e-16	3.48532e-09
			tpd1	1.33761e-12	1.02382e-13	1.91716e-16	2.22859e-09
			serk1/2	3.81643e-13	4.45522e-14	1.87709e-16	1.56627e-09
			Ler	0.989951	0.967202	0.992329	0.952586
			ems1	1.45735e-12	6.529e-14	1.91144e-16	3.41522e-10
		qui-1	tpd1	0.0047657	0.00727313	0.818356	0.558183
			serk1/2	0.886721	0.586132	0.736131	0.295995
			Ler	3.63875e-13	3.72126e-14	2.00188e-16	3.64929e-09
			ems1	0.00321623	0.0958711	0.806578	0.00550113
		tpd1	serk1/2	0.00623667	0.0205422	0.914107	0.632725
			Ler	1.34449e-12	1.01003e-13	1.91355e-16	2.32968e-09
			ems1	0.834159	0.181368	0.987842	0.0168227
		serk1/2	Ler	3.83415e-13	4.3992e-14	1.87356e-16	1.6353e-09
			ems1	0.00420087	0.235977	0.926197	0.0413712
		Ler	ems1	1.46491e-12	6.44429e-14	1.90785e-16	3.54807e-10

## Sheet: Fig.6
Figure 6p _ qPCR analysis.
		Raw Ct values.
				ACT2	A6	A9	ATA7	DYT1
		Col-0	Repeat 1	17.622	21.9239	21.8801	20.8046	29.92
			Repeat 2	17.8201	21.534	21.9186	20.8671	29.8027
			Repeat 3	17.7681	21.6248	21.963	20.8475	29.7665
		tpd1	Repeat 1	19.1805	28.0277	31.064	30.7922	33.5986
			Repeat 2	19.2446	26.7376	30.9973	31.1755	33.4022
			Repeat 3	19.2117	26.5179	30.7112	32.121	33.2602
		tpd1 bes1-1D	Repeat 1	17.7255	22.2156	23.4975	25.1762	30.5476
			Repeat 2	17.6835	22.1527	23.5051	25.2119	30.7798
			Repeat 3	17.7074	22.1389	23.5216	25.1484	30.8623
		tpd1 bzr1-1D	Repeat 1	17.8683	21.3509	21.937	21.9637	30.934
			Repeat 2	17.9305	21.3785	21.978	21.9257	30.4172
			Repeat 3	17.919	21.3506	21.902	21.9452	30.9236
		tpd1 bes1-1D bzr1-1D	Repeat 1	16.842	19.9553	20.668	19.2889	29.9147
			Repeat 2	16.7626	19.9605	20.6433	19.4236	29.8829
			Repeat 3	16.93	19.8833	20.6047	19.2737	30.171
		Expression levels normalized relative to ACT2 and Col-0 control.
				A6	A9	ATA7	DYT1
		Col-0	Repeat 1	0.787646	0.949793	0.946322	0.867507
			Repeat 2	1.18394	1.06095	1.03961	1.07955
			Repeat 3	1.07235	0.992371	1.01646	1.06779
		tpd1	Repeat 1	0.0337336	0.00481033	0.00274558	0.199567
			Repeat 2	0.0862428	0.00526681	0.00220061	0.239057
			Repeat 3	0.0981643	0.00627719	0.00111687	0.257832
		tpd1 bes1-1D	Repeat 1	0.691335	0.332587	0.0491159	0.603309
			Repeat 2	0.701419	0.321351	0.0465404	0.498849
			Repeat 3	0.719975	0.323005	0.0494453	0.478989
		tpd1 bzr1-1D	Repeat 1	1.38981	1.08304	0.50265	0.509533
			Repeat 2	1.42354	1.09906	0.538763	0.761153
			Repeat 3	1.4399	1.14935	0.527364	0.531595
		tpd1 bes1-1D bzr1-1D	Repeat 1	1.79535	1.28149	1.5759	0.50709
			Repeat 2	1.69296	1.23374	1.35845	0.490617
			Repeat 3	2.00579	1.42317	1.69273	0.451234
		Mean relative expression and standard deviations.
				A6	A9	ATA7	DYT1
		Mean	Col-0	1.01465	1.00104	1.0008	1.00495
			tpd1	0.0727136	0.00545144	0.00202102	0.232152
			tpd1 bes1-1D	0.704243	0.325648	0.0483672	0.527049
			tpd1 bzr1-1D	1.41775	1.11048	0.522926	0.60076
			tpd1 bes1-1D bzr1-1D	1.83136	1.3128	1.54236	0.48298
		S. D.	Col-0	0.166854	0.0457935	0.039662	0.0973037
			tpd1	0.0279894	0.000612911	0.000676936	0.0242825
			tpd1 bes1-1D	0.0118618	0.00495295	0.00129871	0.0545301
			tpd1 bzr1-1D	0.0208533	0.0282521	0.0150733	0.113772
			tpd1 bes1-1D bzr1-1D	0.130228	0.0804432	0.138515	0.0234337
		P-values from One-way ANOVA followed by LSD post hoc test (Confidence 0.95).
				A6	A9	ATA7	DYT1
		Col-0	tpd1	1.90615e-06	5.51691e-10	2.68805e-08	9.21189e-07
			tpd1 bes1-1D	0.00901136	2.42085e-08	4.24412e-08	6.38039e-05
			tpd1 bzr1-1D	0.00184205	0.0301102	2.38142e-05	0.000244311
			tpd1 bes1-1D bzr1-1D	6.89559e-06	2.94835e-05	8.00255e-06	3.04468e-05
		tpd1	tpd1 bes1-1D	6.28931e-05	2.34699e-05	0.49077	0.00232781
			tpd1 bzr1-1D	6.77753e-08	1.97571e-10	1.12728e-05	0.000491334
			tpd1 bes1-1D bzr1-1D	5.09517e-09	3.75136e-11	3.93655e-10	0.0062911
		tpd1 bes1-1D	tpd1 bzr1-1D	2.24634e-05	5.65287e-09	2.52765e-05	0.335383
			tpd1 bes1-1D bzr1-1D	3.61503e-07	5.99805e-10	5.31636e-10	0.558621
		tpd1 bzr1-1D	tpd1 bes1-1D bzr1-1D	0.00154967	0.000883138	2.20679e-08	0.136931

## Sheet: Fig.7 WB
Figure 7, a & b _ Immunoblot analysis.
		a-BES1. Uncropped image of immunoblots.
		a-BRI1. Uncropped image of immunoblots.
		a-GFP. Uncropped image of immunoblots.
		Coomassie Brilliant Blue staining. Uncropped image of stained gels.

## Sheet: Sup. Fig.3
Supplementary Figure 3n _ qPCR analysis
		Raw Ct values.
				ACT2	BES1	BZR1	BEH1	BEH3	BEH4
		Col-0	Repeat 1	17.9503	27.2615	24.3746	19.704	23.7845	22.9321
			Repeat 2	17.9578	27.1681	24.4438	19.8365	23.8339	22.9234
			Repeat 3	17.9056	27.025	24.4339	19.7362	23.7487	22.9226
		qui-1	Repeat 1	19.3842	36.9426	33.9456	31.4501	29.9375	25.9202
			Repeat 2	19.3593	36.9553	35.3878	37.1107	29.7184	25.8379
			Repeat 3	19.4393	35.4739	34.934	34.6056	30.5125	25.9723
		Expression levels normalized relative to ACT2 and Col-0 control.
				BES1	BZR1	BEH1	BEH3	BEH4
		Col-0	Repeat 1	0.934599	1.03901	1.04777	1.01183	1.00441
			Repeat 2	1.00234	0.995533	0.960761	0.98281	1.01572
			Repeat 3	1.06748	0.966772	0.993388	1.0056	0.980202
		qui-1	Repeat 1	0.00307588	0.00369071	0.000824099	0.0384138	0.342006
			Repeat 2	0.00299673	0.00133498	1.60135e-05	0.0439506	0.355889
			Repeat 3	0.00884475	0.00193264	9.60858e-05	0.0267916	0.342725
		Mean relative expression, standard deviations, and statistical analyses.
				BES1	BZR1	BEH1	BEH3	BEH4
		Mean	Col-0	1.00147	1.00044	1.00064	1.00008	1.00011
			qui-1	0.00497245	0.00231944	0.000312066	0.0363854	0.346873
		S. D.	Col-0	0.0542536	0.0296955	0.0358889	0.0124723	0.014816
			qui-1	0.00273832	0.000999859	0.000363534	0.00715047	0.00638203
		T.TEST	P value	0.00144374	0.000436388	0.000642232	1.31615e-06	2.8719e-05

## Sheet: Sup. Fig.8
Supplementary Figure 8, g-i, k-m _ Phenotypic analysis.
		Total	Weak	Strong	Weak%	Strong%
	bes1-c1 bzr1-1 beh3-1 beh4-c1	120	66	54	55	45
	bes1-c1 bzr1-1 beh1-1 beh3-1 beh4-c1 (qui-2)	108	65	43	60.1852	39.8148
	bes1-c1 bzr1-1 beh1-1 beh2-c1 beh3-1 beh4-c1	102	13	89	12.7451	87.2549

## Sheet: Sup. Fig.11
Supplementary Figure 11a.
		Raw Ct values.
			Col-0			bes1-D				Col-0			tpd1				Col-0			tpd1 bes1-1D			tpd1 bes1-1D bzr1-1D				Col-0			serk1/2				Col-0			serk1/2 bes1-D				Ler			ems1			ems1 bes1-D
			Repeat 1	Repeat 2	Repeat 3	Repeat 1	Repeat 2	Repeat 3		Repeat 1	Repeat 2	Repeat 3	Repeat 1	Repeat 2	Repeat 3		Repeat 1	Repeat 2	Repeat 3	Repeat 1	Repeat 2	Repeat 3	Repeat 1	Repeat 2	Repeat 3		Repeat 1	Repeat 2	Repeat 3	Repeat 1	Repeat 2	Repeat 3		Repeat 1	Repeat 2	Repeat 3	Repeat 1	Repeat 2	Repeat 3		Repeat 1	Repeat 2	Repeat 3	Repeat 1	Repeat 2	Repeat 3	Repeat 1	Repeat 2	Repeat 3
		ACT2	21.5577	21.5901	21.5526	21.3952	21.4914	21.4466		17.2978	17.4112	17.3169	17.2306	17.2983	17.2696		17.622	17.8201	17.7681	17.7255	17.6835	17.7074	16.842	16.7626	16.93		17.2978	17.4112	17.3169	17.1549	17.0941	17.1866		23.0206	23.0282	23.1629	22.7093	22.4312	22.5711		20.5043	20.5083	20.6281	21.3099	21.2697	21.132	20.9676	20.9471	21.0237
		BES1	28.4367	28.4155	28.4655	27.2551	27.285	27.2577		28.4297	28.4921	28.3808	28.263	28.2156	28.1815		28.6009	28.6509	28.7288	27.9488	27.8731	27.8385	26.9921	26.9083	26.8776		28.4297	28.4921	28.3808	27.7397	27.7124	27.8036		31.2516	30.7716	30.7522	28.8788	28.7787	28.97		27.4548	27.5146	27.3342	27.5026	27.7169	27.7967	27.0106	27.0448	26.7425
		Expression levels normalized relative to ACT2 and Col-0 or Ler (for ems1) control.
				Col-0	bes1-D	tpd1	tpd1 bes1-D	tpd1 bes1-D bzr1-1D	serk1/2	serk1/2 bes1-D	Ler	ems1	ems1 bes1-D
		BES1	Repeat 1	0.995439	2.01741	1.04232	1.62467	1.70923	1.42152	3.21564	0.95735	1.61873	1.79577
			Repeat 2	1.03315	2.11225	1.12897	1.66304	1.71448	1.3889	2.84236	0.921062	1.35693	1.72896
			Repeat 3	0.97235	2.08685	1.13315	1.73187	1.96681	1.39013	2.74276	1.13407	1.16713	2.2483
		Mean relative expression and standard deviations.
				Col-0	bes1-D	tpd1	tpd1 bes1-D	tpd1 bes1-D bzr1-1D	serk1/2	serk1/2 bes1-D	Ler	ems1	ems1 bes1-D
		BES1	Mean	1.00031	2.07217	1.10148	1.67319	1.79684	1.40018	2.93359	1.00416	1.38093	1.92434
			S. D.	0.0250594	0.0400835	0.0418636	0.0443507	0.120206	0.0150935	0.203542	0.0930477	0.185144	0.230689
		P-values from One-way ANOVA followed by LSD post hoc test (Confidence 0.95).
				Col-0	bes1-D	tpd1	tpd1 bes1-D	tpd1 bes1-D bzr1-1D	serk1/2	serk1/2 bes1-D	Ler	ems1	ems1 bes1-D
		BES1	Col-0	——	——	——	——	——	——	——	——	——	——
			bes1-D	4.33523e-08	——	——	——	——	——	——	——	——	——
			tpd1	0.430686	2.02351e-07	——	——	——	——	——	——	——	——
			tpd1 bes1-D	3.09411e-05	0.00479348	0.000196897	——	——	——	——	——	——	——
			tpd1 bes1-D bzr1-1D	3.51513e-06	0.0406365	2.06662e-05	0.337338	——	——	——	——	——	——
			serk1/2	0.00471624	3.14453e-05	0.0276784	0.0421853	0.00499885	——	——	——	——	——
			serk1/2 bes1-D	1.53435e-12	1.17763e-06	4.13238e-12	3.05732e-09	1.68679e-08	1.02822e-10	——	——	——	——
			Ler	0.975894	4.58977e-08	0.448161	3.31652e-05	3.75476e-06	0.00505657	1.59199e-12	——	——	——
			ems1	0.00667342	2.22493e-05	0.0380071	0.0308042	0.00352289	0.879882	8.23858e-11	0.00714966	——	——
			ems1 bes1-D	4.23944e-07	0.253708	2.24571e-06	0.0596497	0.322843	0.000475871	1.11363e-07	4.50987e-07	0.000332751	——
Supplementary Figure 11b.
		Raw Ct values.
			Col-0			bzr1-1D				Col-0			tpd1				Col-0			tpd1 bes1-D			tpd1 bes1-D bzr1-1D				Col-0			serk1/2				Col-0			serk1/2 bzr1-1D				Ler			ems1			ems1 bzr1-1D
			Repeat 1	Repeat 2	Repeat 3	Repeat 1	Repeat 2	Repeat 3		Repeat 1	Repeat 2	Repeat 3	Repeat 1	Repeat 2	Repeat 3		Repeat 1	Repeat 2	Repeat 3	Repeat 1	Repeat 2	Repeat 3	Repeat 1	Repeat 2	Repeat 3		Repeat 1	Repeat 2	Repeat 3	Repeat 1	Repeat 2	Repeat 3		Repeat 1	Repeat 2	Repeat 3	Repeat 1	Repeat 2	Repeat 3		Repeat 1	Repeat 2	Repeat 3	Repeat 1	Repeat 2	Repeat 3	Repeat 1	Repeat 2	Repeat 3
		ACT2	21.5905	21.5577	21.5901	21.4025	21.9183	21.2478		17.2978	17.4112	17.3169	17.2306	17.2983	17.2696		17.622	17.8201	17.7681	17.7255	17.6835	17.7074	17.8683	17.9305	17.919		17.2978	17.4112	17.3169	17.1549	17.0941	17.1866		23.0206	23.0282	23.1629	21.7192	21.6576	21.8084		20.5043	20.5083	20.6281	21.3099	21.2697	21.132	20.2796	20.2413	20.3049
		BZR1	25.9335	25.9773	25.9668	24.847	24.9982	24.8561		25.8581	25.8973	25.8126	24.937	24.9104	24.9097		25.9328	25.9058	25.9081	25.3377	25.3746	25.2917	24.4362	24.3758	24.3779		25.8581	25.8973	25.8126	24.9804	24.9101	24.887		26.9149	26.7641	26.7279	24.5166	24.5242	24.5265		23.6057	23.3322	23.3909	23.7151	23.881	23.9444	23.3497	23.3243	23.9349
		Expression levels normalized relative to ACT2 and Col-0 or Ler (for ems1) control.
				Col-0	bzr1-1D	tpd1	tpd1 bzr1-1D	tpd1 bes1-D bzr1-1D	serk1/2	serk1/2 bzr1-1D	Ler	ems1	ems1 bzr1-1D
		BZR1	Repeat 1	1.02584	1.91225	1.75035	1.48112	3.05446	1.61162	1.91107	0.867299	1.40518	0.886299
			Repeat 2	0.972756	2.46212	1.86858	1.40223	3.32536	1.62229	1.82143	1.05131	1.21813	0.878428
			Repeat 3	1.00211	1.70703	1.83258	1.50992	3.29427	1.75768	2.01897	1.09673	1.05972	0.601253
		Mean relative expression and standard deviations.
				Col-0	bzr1-1D	tpd1	tpd1 bzr1-1D	tpd1 bes1-D bzr1-1D	serk1/2	serk1/2 bzr1-1D	Ler	ems1	ems1 bzr1-1D
		BZR1	Mean	1.00024	2.02713	1.81717	1.46442	3.2247	1.66386	1.91716	1.00511	1.22768	0.78866
			S. D.	0.0217111	0.318787	0.0494806	0.0455197	0.121044	0.0664807	0.0807632	0.0991971	0.141197	0.132556
		P-values from One-way ANOVA followed by LSD post hoc test (Confidence 0.95).
				Col-0	bzr1-1D	tpd1	tpd1 bzr1-1D	tpd1 bes1-D bzr1-1D	serk1/2	serk1/2 bzr1-1D	Ler	ems1	ems1 bzr1-1D
		BZR1	Col-0	——	——	——	——	——	——	——	——	——	——
			bzr1-1D	2.24974e-07	——	——	——	——	——	——	——	——	——
			tpd1	5.86395e-06	0.132824	——	——	——	——	——	——	——	——
			tpd1 bzr1-1D	0.00245041	0.000441407	0.0159645	——	——	——	——	——	——	——
			tpd1 bes1-D bzr1-1D	3.65924e-13	2.02118e-08	1.37533e-09	2.70446e-11	——	——	——	——	——	——
			serk1/2	7.66721e-05	0.013451	0.266103	0.152255	2.29645e-10	——	——	——	——	——
			serk1/2 bzr1-1D	1.19177e-06	0.421485	0.464235	0.0029849	4.7707e-09	0.0733038	——	——	——	——
			Ler	0.971326	2.41773e-07	6.34941e-06	0.00266539	3.81261e-13	8.33781e-05	1.28591e-06	——	——	——
			ems1	0.105142	7.80362e-06	0.00027673	0.0925242	2.71164e-12	0.00396376	4.92482e-05	0.112324	——	——
			ems1 bzr1-1D	0.130038	1.16998e-08	2.1969e-07	6.22615e-05	6.62359e-14	2.29664e-06	5.22431e-08	0.121905	0.00377652	——
Supplementary Figure 11c.
		Raw Ct values.
			Col-0			bes1-D				Col-0			spl			spl bes1-D				Col-0			rpk2			rpk2 bes1-D				Col-0			bam1/2			bam1/2 bes1-D				Col-0			dyt1			dyt1 bes1-D
			Repeat 1	Repeat 2	Repeat 3	Repeat 1	Repeat 2	Repeat 3		Repeat 1	Repeat 2	Repeat 3	Repeat 1	Repeat 2	Repeat 3	Repeat 1	Repeat 2	Repeat 3		Repeat 1	Repeat 2	Repeat 3	Repeat 1	Repeat 2	Repeat 3	Repeat 1	Repeat 2	Repeat 3		Repeat 1	Repeat 2	Repeat 3	Repeat 1	Repeat 2	Repeat 3	Repeat 1	Repeat 2	Repeat 3		Repeat 1	Repeat 2	Repeat 3	Repeat 1	Repeat 2	Repeat 3	Repeat 1	Repeat 2	Repeat 3
		ACT2	21.5905	21.5577	21.5901	21.4592	21.3952	21.4914		17.928	17.88	17.808	18.13	18.081	18.1348	17.227	17.2271	17.1101		17.4674	17.5414	17.5662	16.8369	16.8002	16.9353	16.8721	16.918	16.8455		23.0206	23.0282	23.1629	21.938	21.9329	21.8485	21.9506	21.8891	22.0854		17.1068	17.1173	17.0555	16.9355	16.9135	16.8964	17.3862	17.2176	17.0238
		BES1	28.4175	28.4367	28.4155	27.9386	27.2551	27.285		27.9416	27.945	27.9953	27.9552	28.0053	27.9452	25.8987	25.8194	25.962		28.4032	28.6261	28.5292	26.9647	27.0703	26.9677	26.9483	26.8371	26.9041		31.2516	30.7716	30.7522	28.9598	28.7457	28.7193	28.4011	28.4213	28.0371		28.287	28.4014	28.352	27.9576	27.9481	27.9797	27.9679	27.9143	27.8607
		Expression levels normalized relative to ACT2 and Col-0 control.
				Col-0	bes1-D	spl	spl bes1-D	rpk2	rpk2 bes1-D	bam1/2	bam1/2 bes1-D	dyt1	dyt1 bes1-D
		BES1	Repeat 1	1.01174	1.28737	1.20037	2.67033	1.82346	1.8898	1.78101	2.64657	1.17407	1.59319
			Repeat 2	0.975868	1.97775	1.12066	2.82128	1.65209	2.10731	2.05867	2.50074	1.164	1.47114
			Repeat 3	1.01284	2.07072	1.21274	2.3567	1.9481	1.91299	1.97769	3.73941	1.12529	1.33495
		Mean relative expression and standard deviations.
				Col-0	bes1-D	spl	spl bes1-D	rpk2	rpk2 bes1-D	bam1/2	bam1/2 bes1-D	dyt1	dyt1 bes1-D
		BES1	Mean	1.00015	1.77861	1.17793	2.6161	1.80788	1.97003	1.93912	2.96224	1.15445	1.46643
			S. D.	0.0171749	0.34943	0.040808	0.193503	0.121345	0.0975297	0.116589	0.552756	0.0210293	0.10548
		P-values from One-way ANOVA followed by LSD post hoc test (Confidence 0.95).
				Col-0	bes1-D	spl	spl bes1-D	rpk2	rpk2 bes1-D	bam1/2	bam1/2 bes1-D	dyt1	dyt1 bes1-D
		BES1	Col-0	——	——	——	——	——	——	——	——	——	——
			bes1-D	0.00267888	——	——	——	——	——	——	——	——	——
			spl	0.443212	0.015594	——	——	——	——	——	——	——	——
			spl bes1-D	6.84465e-07	0.00146662	3.54578e-06	——	——	——	——	——	——	——
			rpk2	0.00198833	0.898794	0.0117611	0.00197847	——	——	——	——	——	——
			rpk2 bes1-D	0.000376076	0.409561	0.0023317	0.0100532	0.483765	——	——	——	——	——
			bam1/2	0.000516873	0.48814	0.00319147	0.00741861	0.570044	0.893165	——	——	——	——
			bam1/2 bes1-D	3.51857e-08	4.26469e-05	1.55461e-07	0.14338	5.72518e-05	0.00029897	0.0002177	——	——	——
			dyt1	0.504922	0.0124411	0.918765	2.8405e-06	0.00935461	0.00183522	0.00251506	1.2718e-07	——	——
			dyt1 bes1-D	0.0535143	0.18473	0.218832	6.0021e-05	0.148585	0.0384477	0.0505939	2.06192e-06	0.185013	——
Supplementary Figure 11d.
		Raw Ct values.
			Col-0			bzr1-1D				Col-0			spl			spl bzr1-1D				Col-0			rpk2			rpk2 bzr1-1D				Col-0			bam1/2			bam1/2 bzr1-1D				Col-0			dyt1			dyt1 bzr1-1D
			Repeat 1	Repeat 2	Repeat 3	Repeat 1	Repeat 2	Repeat 3		Repeat 1	Repeat 2	Repeat 3	Repeat 1	Repeat 2	Repeat 3	Repeat 1	Repeat 2	Repeat 3		Repeat 1	Repeat 2	Repeat 3	Repeat 1	Repeat 2	Repeat 3	Repeat 1	Repeat 2	Repeat 3		Repeat 1	Repeat 2	Repeat 3	Repeat 1	Repeat 2	Repeat 3	Repeat 1	Repeat 2	Repeat 3		Repeat 1	Repeat 2	Repeat 3	Repeat 1	Repeat 2	Repeat 3	Repeat 1	Repeat 2	Repeat 3
		ACT2	21.5905	21.5577	21.5901	21.4025	21.9183	21.2478		17.928	17.88	17.808	18.13	18.081	18.1348	17.5795	17.4414	17.5433		17.4674	17.5414	17.5662	16.8369	16.8002	16.9353	16.9284	16.8768	16.9484		23.0206	23.0282	23.1629	21.938	21.9329	21.8485	21.7373	21.9158	21.9716		17.1068	17.1173	17.0555	16.9355	16.9135	16.8964	16.9476	16.8525	16.9599
		BZR1	25.9335	25.9773	25.9668	24.847	24.9982	24.8561		25.9449	25.8707	25.8472	24.9344	24.8588	24.8979	24.4292	24.3799	24.4465		25.7577	25.6918	25.7092	23.9793	23.9072	23.93	23.8121	23.7333	23.7387		26.9149	26.7641	26.7279	24.922	24.9258	24.8264	24.7798	24.6289	24.6727		25.9304	25.9506	25.9385	24.9538	24.8856	24.9055	24.8923	24.8409	24.8134
		Expression levels normalized relative to ACT2 and Col-0 control.
				Col-0	bzr1-1D	spl	spl bzr1-1D	rpk2	rpk2 bzr1-1D	bam1/2	bam1/2 bzr1-1D	dyt1	dyt1 bzr1-1D
		BZR1	Repeat 1	1.02584	1.91225	2.31533	2.24374	2.07362	2.48099	1.67913	1.61234	1.77553	1.86848
			Repeat 2	0.972756	2.46212	2.3585	2.10973	2.12512	2.52815	1.66878	2.02591	1.83347	1.81276
			Repeat 3	1.00211	1.70703	2.38248	2.16204	2.29719	2.64685	1.68631	2.04279	1.78692	1.99049
		Mean relative expression and standard deviations.
				Col-0	bzr1-1D	spl	spl bzr1-1D	rpk2	rpk2 bzr1-1D	bam1/2	bam1/2 bzr1-1D	dyt1	dyt1 bzr1-1D
		BZR1	Mean	1.00024	2.02713	2.35211	2.17183	2.16531	2.552	1.67807	1.89368	1.79864	1.89058
			S. D.	0.0217111	0.318787	0.0277846	0.0551479	0.095595	0.0697804	0.00719813	0.199054	0.0250613	0.0742203
		P-values from One-way ANOVA followed by LSD post hoc test (Confidence 0.95).
				Col-0	bzr1-1D	spl	spl bzr1-1D	rpk2	rpk2 bzr1-1D	bam1/2	bam1/2 bzr1-1D	dyt1	dyt1 bzr1-1D
		BZR1	Col-0	——	——	——	——	——	——	——	——	——	——
			bzr1-1D	1.21916e-07	——	——	——	——	——	——	——	——	——
			spl	1.38168e-09	0.0201563	——	——	——	——	——	——	——	——
			spl bzr1-1D	1.50539e-08	0.274319	0.176736	——	——	——	——	——	——	——
			rpk2	1.64859e-08	0.295911	0.162276	0.960069	——	——	——	——	——	——
			rpk2 bzr1-1D	1.25606e-10	0.000587486	0.136168	0.00786275	0.00701616	——	——	——	——	——
			bam1/2	3.7461e-05	0.013437	4.00679e-05	0.00103337	0.00116316	1.33472e-06	——	——	——	——
			bam1/2 bzr1-1D	9.73171e-07	0.312274	0.00195786	0.0430328	0.047658	5.29489e-05	0.10954	——	——	——
			dyt1	4.66248e-06	0.0911364	0.000349477	0.00887549	0.00993627	1.00373e-05	0.360167	0.468931	——	——
			dyt1 bzr1-1D	1.02309e-06	0.301447	0.00185134	0.0409801	0.0454056	5.01079e-05	0.114417	0.981009	0.483382	——

## Sheet: Sup. Fig. 12
Supplementary Figure 12.
		Total	Suppressed	Not suppressed
	spl bes1-D	80	11	69
	spl bzr1-1D	68	3	65

## Sheet: Sup. Fig.13
Supplementary Figure 12 _ qPCR analysis.
		Raw Ct values.
				ACT2	BIN2	BRI1	EMS1	TPD1
		Seedling	Repeat 1	19.4854	19.8337	21.1634	26.9443	22.9156
			Repeat 2	19.5654	20.3547	21.9556	27.4798	22.8723
			Repeat 3	19.5624	20.5105	21.9317	27.2028	22.9202
		Rosette leaf	Repeat 1	19.9663	20.6502	21.3813	27.9335	22.8776
			Repeat 2	19.7451	20.4032	21.3977	28.1425	22.8301
			Repeat 3	19.6646	20.5193	21.36	28.5602	22.8638
		Stalk	Repeat 1	18.7942	20.9215	22.4337	29.5372	23.199
			Repeat 2	18.8568	20.9478	22.4834	29.7363	23.1656
			Repeat 3	18.9788	20.7615	22.4565	30.5607	23.2496
		Cauline leaf	Repeat 1	20.2473	21.1022	21.8849	29.7608	21.795
			Repeat 2	20.2261	21.0358	21.7878	30.1858	21.7331
			Repeat 3	20.2956	20.9678	21.7508	30.1074	21.93
		Silique	Repeat 1	27.9332	28.1783	29.7203	31.9348	29.775
			Repeat 2	27.9156	27.9265	29.9584	31.9714	29.5697
			Repeat 3	27.9731	28.381	29.9933	31.7531	29.7358
		Flower	Repeat 1	20.2476	21.9509	23.1211	26.0527	23.863
			Repeat 2	20.1441	21.9366	22.9453	26.0193	23.9412
			Repeat 3	20.2469	22.0082	23.2891	26.0639	23.7205
		Expression levels normalized to ACT2 and Col-0 control.
				BIN2	BRI1	EMS1	TPD1
		Seedling	Repeat 1	1.31882	1.43414	1.20138	0.991118
			Repeat 2	0.919087	0.828129	0.82883	1.0213
			Repeat 3	0.825006	0.841998	1.00428	0.987918
		Rosette leaf	Repeat 1	0.893169	1.47076	0.721834	1.21362
			Repeat 2	1.05996	1.45415	0.624463	1.25431
			Repeat 3	0.978031	1.4926	0.467498	1.22535
		Stalk	Repeat 1	0.39238	0.375981	0.125922	0.514954
			Repeat 2	0.385275	0.363239	0.109691	0.527012
			Repeat 3	0.438373	0.370072	0.0619434	0.497229
		Cauline leaf	Repeat 1	0.900853	1.43129	0.28064	3.54629
			Repeat 2	0.943282	1.53093	0.209032	3.70187
			Repeat 3	0.988805	1.57066	0.220709	3.22948
		Silique	Repeat 1	1.37322	1.28898	12.7911	2.88911
			Repeat 2	1.63503	1.09284	12.4704	3.33101
			Repeat 3	1.19319	1.06673	14.5079	2.96861
		Flower	Repeat 1	0.485367	0.589501	3.55877	0.820628
			Repeat 2	0.490197	0.665901	3.64225	0.777324
			Repeat 3	0.466469	0.52471	3.53117	0.905842
		Mean expression level and standard deviations.
				BIN2	BRI1	EMS1	TPD1
		Mean	Seedling	1.02097	1.03475	1.0115	1.00011
			Rosette leaf	0.977052	1.4725	0.604598	1.23109
			Stalk	0.405343	0.369764	0.0991852	0.513065
			Cauline leaf	0.944313	1.51096	0.236794	3.49255
			Silique	1.40048	1.14952	13.2565	3.06291
			Flower	0.480678	0.59337	3.5774	0.834598
		S. D.	Seedling	0.214086	0.282463	0.152177	0.0150396
			Rosette leaf	0.0680942	0.015745	0.104778	0.0171003
			Stalk	0.0235354	0.00520638	0.0271548	0.012232
			Cauline leaf	0.0359135	0.058623	0.0313686	0.19656
			Silique	0.181409	0.0991882	0.89453	0.192333
			Flower	0.0102386	0.057706	0.0472242	0.053389

## Sheet: Sup. Fig.14
Supplementary Figure 13a _ Immunobloting analysis.
		a-BES1. Uncropped image of immunoblots.
		Coomassie Brilliant Blue staining. Uncropped image of gel.
Supplementary Figure 13b _ qPCR analysis.
		Raw Ct values.
			ACT2	TPD1			ACT2	EMS1
		Col-0	15.6042	22.1122		Col-0	15.6042	28.5705
		Col-0	15.5933	22.0762		Col-0	15.5933	28.4854
		Col-0	15.6068	22.1208		Col-0	15.6068	28.3113
		T1	15.5629	16.6484		E1	15.4591	21.5015
		T1	15.6236	16.5964		E1	15.4284	21.4531
		T1	15.6489	16.6286		E1	15.2938	21.5403
		T2	15.6304	15.389		E2	15.4882	21.6046
		T2	15.6921	15.4586		E2	15.5074	21.5501
		T2	15.7081	15.4207		E2	15.8933	21.5904
		T3	15.522	15.9733		E3	15.5619	22.8979
		T3	15.5169	15.9523		E3	15.5294	22.9271
		T3	15.5103	15.9828		E3	15.1973	22.8819
		T4	15.4897	17.9669
		T4	15.4902	17.9332
		T4	15.497	17.9562
		T5	15.9207	13.9651
		T5	15.8761	13.9814
		T5	15.8965	13.9791
		T6	15.7298	16.3707
		T6	15.6329	16.4067
		T6	15.5882	16.4937
		T7	15.7834	15.6117
		T7	15.7201	15.4379
		T7	15.6214	15.8114
		T8	15.5683	14.5104
		T8	15.6178	14.2457
		T8	15.5987	14.4148
		T9	15.1486	15.7367
		T9	15.2066	15.69
		T9	15.1721	15.5982
		T10	15.6562	16.237
		T10	15.6012	16.1756
		T10	15.4754	16.1686
		Expression levels normalized relative to ACT2 and Col-0 control.
			E3	E2	E1	Col-0	T5	T8	T2	T7	T3	T9	T10	T6	T1	T4
		Repeat 1	45.8302	106.734	112.353	0.925302	351.471	188.645	107.12	102.062	66.2731	60.2779	60.5848	58.1133	42.6997	16.2729
		Repeat 2	43.9115	112.33	113.746	0.974112	336.958	234.544	106.538	110.192	67.0063	64.8118	60.853	52.9977	46.1666	16.6635
		Repeat 3	35.9945	142.736	97.5262	1.10945	342.288	205.863	110.586	79.4352	65.309	67.4392	56.0412	48.3751	45.9491	16.4776
		Mean relative expression and standard deviations.
			E3	E2	E1	Col-0	T5	T8	T2	T7	T3	T9	T10	T6	T1	T4
		Mean	41.9121	120.6	107.875	1.00295	343.572	209.684	108.081	97.2297	66.1961	64.1763	59.1597	53.162	44.9385	16.4713
		S. D.	4.25706	15.8182	7.33987	0.0778952	5.99417	18.9319	1.78685	13.0129	0.695053	2.95793	2.20782	3.97728	1.58554	0.159539

[truncated: 1 more sheets: Sup. Fig.15]
